# Supplementary material for: Behavioral Profiling in Early Adolescence and Early Adulthood of Male Wistar Rats After Short and Prolonged Maternal Separation
Source: Front Behav Neurosci. 2020 Mar 19;14:37. doi: 10.3389/fnbeh.2020.00037 (PMC7096550; doi:10.3389/fnbeh.2020.00037)
Supplement: Supplementary file 1 [file Data_Sheet_1.csv]

Supplementary Data Sheet 1. Raw data from trial 1 (w4) and trial 2 (w9).
Animal ID	Rearing	Litter	Behavioral type	Behavioral type 20%	MCSF order w4	Weekday w4	Order (begining/end) w4	Exploration	Shelter seeking	L leave w4	L CTRCI w4	L corrA w4	L corrB w4	L corrC w4	L DCR w4	L hurdle w4	L slope w4	L BE w4	L bridge w4	F center w4	F CTRCI w4	F corrA w4	F corrB w4	F corrC w4	F total corr w4	F DCR w4	F hurdle w4	F slope w4	F BE w4	F bridge w4	D center w4	D CTRCI w4	D corrA w4	D corrB w4	D corrC w4	D total corr w4	D DCR w4	D hurdle w4	D slope w4	D BE w4	D bridge w4	D/F center w4	D/F CTRCI w4	D/F total corr w4	D/F DCR w4	D/F hurdle w4	D/F slope w4	D/F BE w4	D/F bridge w4
1	MS360	MS360:2	Main type	Main type	3	M	Beginning	76	341,5	41,2	438,6	749,1	835,4	41,2	760,8	257,6	79,6	126,8	133,6	8	2	7	1	9	17	5	3	9	9	4	90	3	82,8	10,1	130,1	223	207,1	87,4	263,6	59,3	268	11,3	1,5	13,1	41,4	29,1	29,3	6,6	67
2	MS360	MS360:2	Main type	Main type	27	W	Beginning	144	292,5	25,4		71,7	773,9	25,4	81,6	583,1	434,2	502,9	508	12	0	13	6	16	35	9	7	11	7	3	116,4	0	133,2	80	177,1	390,3	312,4	80,1	140,7	34,7	128,8	9,7		11,2	34,7	11,4	12,8	5	42,9
3	MS360	MS360:2	Main type	Explorer	51	Th	End	158	357	4,2	746	4,2	178,1	66,2	6	171,3	70,6	106,1	107,5	13	1	15	8	17	40	10	8	16	11	5	52,3	3,5	117	61,3	141,5	319,8	286,8	82,4	308,8	25,9	125,9	4	3,5	8	28,7	10,3	19,3	2,4	25,2
4	MS15	MS15:4	Main type	Main type	1	M	Beginning	122	278,5	39,8	249,8	95	39,8	359,8	122	365,2	396,6	401,8	404,8	11	2	9	5	7	21	5	5	8	12	7	115,6	2,7	100,6	133,2	67,4	301,2	249,8	61,6	71,3	94,5	305,6	10,5	1,4	14,3	50	12,3	8,9	7,9	43,7
5	MS15	MS15:4	Main type	Main type	25	T	Beginning	146	315	21,6	108	125,1	569,9	21,6	129,7	239,8	58,9	271,9	278,8	10	1	9	2	12	23	6	5	9	8	4	103,6	2,1	85	46,9	104,3	236,2	428,9	61,4	180	61,9	128,5	10,4	2,1	10,3	71,5	12,3	20	7,7	32,1
6	MS15	MS15:4	Main type	Main type	49	Th	End	149	325,5	70,8	433,5	70,8	314	266,1	98,3	305,8	278,8	677,7	857	9	2	10	3	8	21	7	4	7	5	2	112,7	3,4	131,3	59,4	85,5	276,2	488	57,8	140,7	32,5	91,4	12,5	1,7	13,2	69,7	14,5	20,1	6,5	45,7
7	MS15	MS15:5	Shelter seeker	Shelter seeker	4	M	Beginning	93	546	6,3		6,3			20,1					2	0	3	0	0	3	2	0	0	0	0	19,3	0	37,4	0	0	37,4	1143,4	0	0	0	0	9,7		12,5	571,7
8	MS15	MS15:5	Main type	Main type	28	W	Beginning	116	290	15,1	68,1	391	15,1	86,8		358,1	104	116,9	124,6	8	3	1	2	9	12	0	3	10	10	5	69,6	4,1	7,8	78,8	138,5	225,1	0	64,1	631,1	45	163,1	8,7	1,4	18,8		21,4	63,1	4,5	32,6
9	MS15	MS15:5	Main type	Main type	52	Th	End	90	315,5	49,6		196,2	913,6	49,6	202,7	132,9	70,1	80,6	453,7	6	0	5	1	8	14	3	2	9	10	5	87,9	0	75,4	22,5	109,3	207,2	216	96,3	147,5	114,4	333	14,7		14,8	72	48,2	16,4	11,4	66,6
10	MS15	MS15:5	Main type	Shelter seeker	7	M	Beginning	139	462,5	3,4	301,3	56,5	350,6	3,4	62,4	44,7	389,7	507,3	513	7	1	9	2	8	19	6	5	5	5	2	52,4	2	78,3	40,6	92,4	211,3	720,1	69	56,8	10,6	80,4	7,5	2	11,1	120	13,8	11,4	2,1	40,2
11	MS15	MS15:5	Main type	Explorer	31	W	Beginning	173	255	37,9	608,6	37,9	241,8	300,1	50,4	270,2	312,1	324,6	326,9	12	2	12	3	14	29	8	4	16	11	5	103,6	2	89,3	58,7	118,4	266,4	370,3	68,4	151,9	67,4	175,4	8,6	1	9,2	46,3	17,1	9,5	6,1	35,1
12	MS15	MS15:5	Explorer	Explorer	55	F	End	156	162	26,5	1081,4	533,8	404,9	26,5	682,5	146,6	35,9	122,8	263	13	2	9	3	21	33	5	6	22	18	8	158,1	5,4	86,9	54,9	148,8	290,6	120,6	79,9	214,8	113,3	225,5	12,2	2,7	8,8	24,1	13,3	9,8	6,3	28,2
13	MS15	MS15:6	Shelter seeker	Shelter seeker	10	M	Beginning	71	492,5	7,4		114,4	503,1	7,4	387,3	61	34,2			6	0	6	1	9	16	4	4	3	0	0	77,8	0	60,9	18,2	195	274,1	591	204,3	54	0	0	13		17,1	147,8	51,1	18
14	MS15	MS15:6	Shelter seeker	Shelter seeker	34	W	Beginning	82	484	11,3	69,9	11,3		538,9	109					5	1	13	0	1	14	11	0	0	0	0	63,7	0,3	365,9	0	19	384,9	751,8	0	0	0	0	12,7	0,3	27,5	68,3
15	MS15	MS15:6	Main type	Main type	58	F	End	112	261,5	18	518,6	1083,5	18	99,1	1140,6	28,7	123	131,6	137	8	1	2	6	11	19	2	7	10	12	6	91,4	2	64,9	179,2	191,1	435,2	51,6	174,8	159,9	73,5	214,6	11,4	2	22,9	25,8	25	16	6,1	35,8
16	MS15	MS15:6	Shelter seeker	Shelter seeker	13	T	Beginning	53	461,5	3,4			77,6	3,4		29,6	888,8			3	0	0	4	12	16	0	12	1	0	0	36,6	0	0	111,1	288,7	399,8	0	751,3	13,5	0	0	12,2		25		62,6	13,5
17	MS15	MS15:6	Shelter seeker	Shelter seeker	37	W	Beginning	70	440	6,4				6,4			62,2	284,6		2	0	0	0	6	6	0	0	6	1	0	15,1	0	0	0	226,9	226,9	0	0	952	6,6	0	7,6		37,8			158,7	6,6
18	MS15	MS15:6	Main type	Explorer	61	F	End	162	321,5	4,4	1162,7	652,7	430,5	4,4	664,5	14,1	494,7	505,2	508,3	14	1	12	5	13	30	8	5	8	6	3	103,2	4,3	166	60,3	127	353,3	161,5	391,5	92,9	21,4	74,8	7,4	4,3	11,8	20,2	78,3	11,6	3,6	24,9
19	MS15	MS15:7	Main type	Main type	15	T	Beginning	101	411,5	13,2	789,5	161,8	13,2	439,6	170,5	45,8	449,4	459,8	593,7	6	1	4	5	14	23	3	8	12	7	2	59,5	3,9	82,3	122,6	266	470,9	186,5	252,9	123	60,7	46	9,9	3,9	20,5	62,2	31,6	10,3	8,7	23
20	MS15	MS15:7	Main type	Main type	39	W	Beginning	135	327	23,2		700,6	400,8	23,2	714	151,6	31	70,6	73,2	6	0	7	4	18	29	5	9	17	12	7	63,8	0	117,4	68,4	199,7	385,5	167,9	118,9	226,5	43,8	199,7	10,6		13,3	33,6	13,2	13,3	3,7	28,5
21	MS15	MS15:7	Shelter seeker	Shelter seeker	63	F	End	47	451	284,4		466,5	284,4	405,2	473,5	294,8				5	0	6	6	1	13	5	4	0	0	0	309,5	0	105,2	136,9	29,8	271,9	549,7	69,4	0	0	0	61,9		20,9	109,9	17,4
22	MS15	MS15:7	Shelter seeker	Main type	18	T	Beginning	56	431,5	17,6			507,5	17,6		108,8				3	0	0	7	5	12	0	9	0	0	0	71,2	0	0	505,8	202	707,8	0	421,3	0	0	0	23,7		59		46,8
23	MS15	MS15:7	Explorer	Explorer	42	Th	End	164	205	14	83,9	729,2	14	123,5	735,6	61,1	138,8	149,4	153	12	5	4	9	12	25	3	10	11	12	7	146,6	8,3	57,6	203,7	156,6	417,9	56,4	150,2	129,2	48,1	248	12,2	1,7	16,7	18,8	15	11,7	4	35,4
24	MS15	MS15:7	Explorer	Explorer	66	F	End	165	155,5	46,1	462	435,6	564,2	46,1	446,1	55,8	130	141,3	145	17	5	9	3	17	29	5	6	14	17	10	164,5	3	72,7	48,1	149,9	270,7	104,4	86,3	150,6	89,6	335,7	9,7	0,6	9,3	20,9	14,4	10,8	5,3	33,6
25	MS360	MS360:4	Shelter seeker	Shelter seeker	6	M	Beginning	118	453,5	10,8		10,8	194,3		14,4	219,8				2	0	4	1	0	5	3	1	0	0	0	17	0	58,1	25,5	0	83,6	119,2	980,1	0	0	0	8,5		16,7	39,7	980,1
26	MS360	MS360:4	Explorer	Explorer	30	W	Beginning	165	247	14	50,5	153,1	14	255,1	159,7	98,3	293,4	302,1	309,7	20	6	11	9	15	35	6	8	15	13	6	150,2	7,1	89,8	145,5	110,7	346	169,2	117,7	175,2	56,2	183,3	7,5	1,2	9,9	28,2	14,7	11,7	4,3	30,6
27	MS360	MS360:4	Shelter seeker	Main type	54	F	End	24	403	294,2		929,9	404	294,2	960,6	331	369,5	466,4	566,9	3	0	1	2	10	13	1	5	8	4	1	331,5	0	30,7	48,9	236	315,6	239,3	75,7	132,5	39,8	67,7	110,5		24,3	239,3	15,1	16,6	10	67,7
28	MS360	MS360:5	Main type	Main type	9	M	Beginning	109	191,5	74,6	36,9	312,2	735,4	74,6	317,8	605	90	98	164	8	4	3	1	8	12	2	2	12	15	8	141,5	4,8	25,6	50,6	82,4	158,6	27,6	74,1	191,6	141,2	462,8	17,7	1,2	13,2	13,8	37,1	16	9,4	57,9
29	MS360	MS360:5	Main type	Main type	33	W	Beginning	126	315	4,9	303	4,9	216,6	253	11	244,2	264	274,1	323,2	10	2	10	4	12	26	6	6	13	12	5	93,1	4,1	129,9	91,2	114,1	335,2	282,4	84,3	146,8	39,6	218,4	9,3	2,1	12,9	47,1	14,1	11,3	3,3	43,7
30	MS360	MS360:5	Main type	Main type	57	F	End	148	193,5	19,8	932,7	19,8	311,2	236,3	25,3	303,6	247,1	255,1	257,8	12	2	11	3	13	27	6	5	12	11	6	144	4	113,6	69,3	98	280,9	142,6	64	177,9	69,4	320,5	12	2	10,4	23,8	12,8	14,8	6,3	53,4
31	MS360	MS360:5	Shelter seeker	Main type	12	M	Beginning	55	420,5	38	29			38		66,9				2	1	0	0	1	1	0	1	0	0	0	36,5	1,3	0	0	28,8	28,8	0	1133	0	0	0	18,3	1,3	28,8		1133
32	MS360	MS360:5	Main type	Main type	36	W	Beginning	65	313,5	24	113,9		24	48,5		35,5	84,9	275,6	294,3	4	2	0	2	7	9	0	3	9	7	3	43,7	3,1	0	74,3	164,7	239	0	37,4	422,7	65,3	390	10,9	1,6	26,6		12,5	47	9,3	130
33	MS360	MS360:5	Main type	Main type	60	F	End	109	374	71,2		288,7	71,2	128,8	292,2	109,5	175,1			6	0	12	4	7	23	11	5	3	0	0	149,2	0	191,9	105,8	155,3	453	494,9	56,1	48,3	0	0	24,9		19,7	45	11,2	16,1
34	MS360	MS360:6	Main type	Main type	14	T	Beginning	123	250,5	37,6	504,7	349,4	313,9	37,6	353,3	112,8	51	54,5	57	9	2	5	3	12	20	3	5	12	13	7	97,4	1,6	41,8	61,9	122,9	226,6	111	101,2	142,2	75,4	447,4	10,8	0,8	11,3	37	20,2	11,9	5,8	63,9
35	MS360	MS360:6	Main type	Main type	38	W	Beginning	64	386	28,1	224,5		1108,5	28,1		75,7	46,4	112,3		3	1	0	1	11	12	0	4	9	3	0	39,4	3,2	0	37,3	135,9	173,2	0	80,4	879,4	26,3	0	13,1	3,2	14,4		20,1	97,7	8,8
36	MS360	MS360:6	Explorer	Explorer	62	F	End	175	254	42,7	6,4	80,8	119,3	42,7	93,8	128,7	272	285,8	297,7	18	7	8	8	12	28	5	9	7	6	3	151	10,8	92,6	138,5	165,6	396,7	167,9	132,8	105,7	67,2	171	8,4	1,5	14,2	33,6	14,8	15,1	11,2	57
37	MS360	MS360:6	Main type	Main type	17	T	Beginning	140	397	11,5	597,1	11,5	195	398,2	31,9	403	618,2	629,3	634,4	14	3	14	4	9	27	8	3	7	7	4	90,4	4	130,8	56,8	92,2	279,8	536,8	74,5	86,2	29,3	102	6,5	1,3	10,4	67,1	24,8	12,3	4,2	25,5
38	MS360	MS360:6	Main type	Main type	41	Th	End	78	351	105,7		105,7	583,9	185,8	392,8	246,9	211,7	228,9	290,5	7	0	7	4	10	21	4	6	9	6	2	185,3	0	129,7	97,2	127,6	354,5	369	70,3	117,9	39,6	66,6	26,5		16,9	92,3	11,7	13,1	6,6	33,3
39	MS360	MS360:6	Main type	Explorer	65	F	End	161	314,5	2,2	203,1	169,5	122,8	2,2	172	47,5	14	353,4	519,9	12	2	14	6	13	33	9	7	12	8	3	87,3	2	94,9	87,9	123,6	306,4	376,3	84,8	152,7	26,8	167,8	7,3	1	9,3	41,8	12,1	12,7	3,4	55,9
40	MS360	MS360:7	Main type	Main type	20	T	Beginning	97	436	24,8	255	449,1	238,9	24,8	466	79,4	52,5			8	1	10	1	10	21	8	3	4	0	0	100,2	3,9	148	14,9	249,2	412,1	535	65	85,5	0	0	12,5	3,9	19,6	66,9	21,7	21,4
41	MS360	MS360:7	Shelter seeker	Shelter seeker	44	Th	End	54	517	74,1	64,1	74,1	853,5		212,1	870,7				5	2	4	2	0	6	3	1	0	0	0	89,6	1,6	214,2	32,6	0	246,8	831,3	31	0	0	0	17,9	0,8	41,1	277,1	31
42	MS360	MS360:7	Main type	Main type	68	S	End	51	302	33,8				33,8		610,5	51,4	56,2	61,3	3	0	0	0	9	9	0	1	9	7	4	73,9	0	0	0	135,9	135,9	0	27,1	508,5	36	420,9	24,6		15,1		27,1	56,5	5,1	105,2
43	MS360	MS360:7	Main type	Main type	23	T	Beginning	108	377,5	20,5	39,6	20,5	468,7	449,7	77,5	460	515,4	526,1	588,7	13	1	13	6	9	28	7	6	8	6	2	112,9	3	221,4	85	87,9	394,3	413,1	93,3	79,2	34	72,9	8,7	3	14,1	59	15,6	9,9	5,7	36,5
44	MS360	MS360:7	Shelter seeker	Shelter seeker	47	Th	End	25	494,5	226,9	7,8	226,9			233,8					3	2	5	0	0	5	5	0	0	0	0	224,1	2,2	61	0	0	61	912,3	0	0	0	0	74,7	1,1	12,2	182,5
45	MS360	MS360:7	Shelter seeker	Shelter seeker	71	S	End	65	499,5	7,3	166,5	7,3	202		16,3	219,2				4	1	8	3	0	11	7	2	0	0	0	66,5	3,4	218,1	150,5	0	368,6	660,9	101	0	0	0	16,6	3,4	33,5	94,4	50,5
46	MS360	MS360:8	Main type	Main type	21	T	Beginning	81	375	9	833,3	9		199,9	28,8	258,7	227,2	340,5	345,1	5	1	6	0	9	15	3	2	10	8	3	51,4	0,6	109,8	0	227,8	337,6	149,8	136	251	53,5	221,9	10,3	0,6	22,5	49,9	68	25,1	6,7	74
47	MS360	MS360:8	Shelter seeker	Main type	45	Th	End	100	418	11,3			11,3			100				2	0	0	3	0	3	0	1	0	0	0	17,8	0	0	1154,6	0	1154,6	0	27,5	0	0	0	8,9		384,9		27,5
48	MS360	MS360:8	Explorer	Explorer	69	S	End	197	185	28,6	127,5	28,6	195	131,6	39	172	147,5	236,1	339,1	19	7	13	4	23	40	8	7	21	14	7	120,4	2,9	115,8	57,4	157	330,2	99,1	110,2	242,7	76,4	223,7	6,3	0,4	8,3	12,4	15,7	11,6	5,5	32
49	MS360	MS360:8	Shelter seeker	Main type	24	T	Beginning	48	351,5	7,3			454,3	7,3		15,9	51,9	337,4	344,6	2	0	0	1	6	7	0	3	4	3	2	34,4	0	0	30,2	84,5	114,7	0	56,1	313,5	12,1	669,4	17,2		16,4		18,7	78,4	4	334,7
50	MS360	MS360:8	Main type	Main type	48	Th	End	54	325,5	22,1		1084,8		22,1	1099,4	583,7	32,1	46	47,5	3	0	3	0	12	15	3	3	14	13	6	49,2	0	28,9	0	200,8	229,7	86,4	159	339,2	105,4	234,5	16,4		15,3	28,8	53	24,2	8,1	39,1
51	MS360	MS360:8	Main type	Main type	72	S	End	77	298	2,5				2,5		74,7	17,8	27,7	34,9	1	0	0	0	9	9	0	2	21	28	14	2,3	0	0	0	115,4	115,4	0	61,7	436,7	123,8	463,9	2,3		12,8		30,9	20,8	4,4	33,1
52	AFR	AFR:4	Main type	Main type	2	M	Beginning	77	416,5	11,7	387,4	63,2	11,7	400,6	262,3	343,3	418,5	422,6	488,6	11	2	4	8	4	16	2	4	4	3	1	154,9	8,5	213,5	128,2	56,6	398,3	391,1	187,7	41,4	18,3	1	14,1	4,3	24,9	195,6	46,9	10,4	6,1	1
53	AFR	AFR:4	Main type	Main type	26	T	Beginning	97	276	87,6	6,4	849,3	289,5	87,6	857,5	283,2	112,7	116	162,7	9	2	6	4	14	24	4	6	14	11	4	163,7	3,1	56,5	81,8	173,8	312,1	115,1	93,7	151,5	53,9	311,2	18,2	1,6	13	28,8	15,6	10,8	4,9	77,8
54	AFR	AFR:4	Explorer	Explorer	50	Th	End	156	178,5	23,7	231,1	206,5	179,1	23,7	783,3	62,6	39,6	154,1	268,1	12	2	7	7	19	33	4	10	16	12	5	133,6	0,9	53	105,9	155,8	314,7	111,6	134,4	151,7	114,8	242,9	11,1	0,5	9,5	27,9	13,4	9,5	9,6	48,6
55	AFR	AFR:5	Main type	Main type	5	M	Beginning	96	381,5	10,9		753	10,9	1050,9	772	53,8				8	0	7	9	1	17	5	5	0	0	0	118,2	0	121,4	224,2	17	362,6	154,5	564,8	0	0	0	14,8		21,3	30,9	113
56	AFR	AFR:5	Shelter seeker	Main type	29	W	Beginning	40	424	41,8			41,8							1	0	0	1	0	1	0	0	0	0	0	41,6	0	0	1158,1	0	1158,1	0	0	0	0	0	41,6		1158,1
57	AFR	AFR:5	Main type	Main type	53	Th	End	114	319	75,4	43,8	413,1	75,4	196,2	436	339,9	224,6	702,4	727,6	10	3	6	4	7	17	4	3	5	3	2	206,3	6	99,8	124,5	142,3	366,6	352	65,9	99,6	42,3	63,8	20,6	2	21,6	88	22	19,9	14,1	31,9
58	AFR	AFR:5	Shelter seeker	Shelter seeker	8	M	Beginning	78	525	21,4	436,7	21,4			35,7					4	1	9	0	0	9	6	0	0	0	0	47,7	4,8	186,7	0	0	186,7	961	0	0	0	0	11,9	4,8	20,7	160,2
59	AFR	AFR:5	Main type	Main type	32	W	Beginning	106	249,5	61	194,4	697,8	61	409,4	707,4	280	443,9	450,3	624,5	12	3	5	8	8	21	3	6	7	7	4	320,1	7,9	57,4	275,2	127,5	460,1	79,7	123	80,8	23,5	107,3	26,7	2,6	21,9	26,6	20,5	11,5	3,4	26,8
60	AFR	AFR:5	Main type	Main type	56	F	End	81	391	71,2	305,6	553,1	71,2	170,5	564,3	154,5	186,6	232,8	236,6	7	2	4	4	12	20	3	7	11	9	4	126,5	1,7	28,8	149,4	136,2	314,4	371,1	99,6	98,8	58,8	132,7	18,1	0,9	15,7	123,7	14,2	9	6,5	33,2
61	AFR	AFR:6	Shelter seeker	Main type	11	M	Beginning	55	431,5	19,1			308,4	19,1		27	401,5			3	0	0	5	7	12	0	6	4	0	0	72,1	0	0	79,9	214,6	294,5	0	360,1	473,9	0	0	24		24,5		60	118,5
62	AFR	AFR:6	Shelter seeker	Shelter seeker	35	W	Beginning	83	453,5	2,8				2,8			25,2			1	0	0	0	2	2	0	0	2	0	0	2,7	0	0	0	40,3	40,3	0	0	1157	0	0	2,7		20,2			578,5
63	AFR	AFR:6	Main type	Explorer	59	F	End	155	213,5	60,6	112	131,4	969,7	60,6		658,7	614	772	1191,3	13	1	4	2	15	21	0	5	7	3	1	240	1,4	431,6	49,9	206,5	688	0	103,2	119,5	41,8	8,6	18,5	1,4	32,8		20,6	17,1	13,9	8,6
64	AFR	AFR:6	Shelter seeker	Shelter seeker	16	T	Beginning	140,5	516	2,7		2,7			12,6					1	0	5	0	0	5	5	0	0	0	0	2,5	0	54,8	0	0	54,8	1142,7	0	0	0	0	2,5		11	228,5
65	AFR	AFR:6			40
66	AFR	AFR:6	Main type	Main type	64	F	End	132	243	31,1	225,3	31,1	651,8	400,3	52,9	469,8	435,2	444,7	511,6	12	2	14	2	11	27	8	4	11	9	4	147,2	4,4	158,9	52,5	130,6	342	261,9	66,3	93	70,8	218	12,3	2,2	12,7	32,7	16,6	8,5	7,9	54,5
67	AFR	AFR:7	Main type	Main type	19	T	Beginning	117	338	34,9	120,2	129,8	243,6	34,9	135,6	46,5	281,2	287,9	293,3	13	3	9	3	14	26	4	5	12	10	4	116,2	7,6	79,3	39,2	125,1	243,6	358,7	104,4	151,5	41,6	176,5	8,9	2,5	9,4	89,7	20,9	12,6	4,2	44,1
68	AFR	AFR:7	Explorer	Explorer	43	Th	End	182,5	207	43,4	126,6	83,3	171,9	43,4	97,2	162,9	141,6	344	350,2	22	4	18	7	16	41	11	8	7	6	3	228,2	6,3	162,1	100,7	153	415,8	238,8	79,7	70,2	21	146	10,4	1,6	10,1	21,7	10	10	3,5	48,7
69	AFR	AFR:7	Main type	Explorer	67	F	End	158	222,5	5,5	54,8	104,5	1077,9	5,5	108,6	711,2	242,1	246,8	252	15	2	14	2	10	26	8	3	9	11	5	149	3,1	157,5	55	180,9	393,4	215,6	67,2	129	108,5	138,2	9,9	1,6	15,1	27	22,4	14,3	9,9	27,6
70	AFR	AFR:7	Main type	Main type	22	T	Beginning	131	270	31,6	212,9	415	31,6	112,3	432,5	58,6	123,2	128,7	1162,1	17	2	11	10	21	42	7	11	14	5	1	210,8	2,4	102,4	131,7	201,5	435,6	118,3	207,2	166,5	27,5	37,8	12,4	1,2	10,4	16,9	18,8	11,9	5,5	37,8
71	AFR	AFR:7	Main type	Main type	46	Th	End	120	389	124	581	124	400,4	913,4	129,8	426,2	1034,7	1060,5		7	1	9	4	5	18	6	4	3	1	0	180,7	4,3	167,2	80,2	110,1	357,5	442,3	164,4	50,6	1,9	0	25,8	4,3	19,9	73,7	41,1	16,9	1,9
72	AFR	AFR:7	Explorer	Main type	70	S	End	152	187	12,8	201,3	36	12,8	139,2	52	307,9	157,6	252,1	258,5	21	6	14	7	15	36	8	6	13	11	6	298,3	9,4	135	98,4	136,7	370,1	152,8	52,8	119,7	28,8	172,9	14,2	1,6	10,3	19,1	8,8	9,2	2,6	28,8
[truncated: 160 more columns]
